# Supplementary material for: Influence of Occlusal Hypofunction on Alveolar Bone Healing in Rats
Source: Int J Mol Sci. 2023 Jun 5;24(11):9744. doi: 10.3390/ijms24119744 (PMC10253992; doi:10.3390/ijms24119744)
Supplement: Supplementary file 1 [file ijms-24-09744-s001.zip]

Archive with 1 entries (1 files):
- ijms-2221411-supplementary.pdf
